# Supplementary material for: COVID-19 vaccine acceptability, and uptake among people living with HIV in Uganda
Source: PLoS One. 2022 Dec 2;17(12):e0278692. doi: 10.1371/journal.pone.0278692 (PMC9718389; doi:10.1371/journal.pone.0278692)
Supplement: S1 Dataset — (ZIP) [file pone.0278692.s001.zip]

Archive with 1 entries (1 files):
- study_dataset.dta
